# Supplementary material for: Protein Modifications and Metabolic Alterations in the Rat Striatum Following Oil Mist Particulate Matter Exposure Revealed via Untargeted Metabolomics and Phosphoproteomics
Source: Toxics. 2026 Mar 12;14(3):249. doi: 10.3390/toxics14030249 (PMC13030572; doi:10.3390/toxics14030249)
Supplement: Supplementary file 1 [file toxics-14-00249-s001.zip]

Archive with 2 entries (1 files):
- toxics-4122859-supplementary/
- toxics-4122859-supplementary/toxics-4122859-supplementary.pdf
